# Supplementary material for: Combinational Inhibition of MEK and AKT Synergistically Induces Melanoma Stem Cell Apoptosis and Blocks NRAS Tumor Growth
Source: Cells. 2025 Feb 10;14(4):248. doi: 10.3390/cells14040248 (PMC11852824; doi:10.3390/cells14040248)
Supplement: Supplementary file 1 [file cells-14-00248-s001.zip]

Archive with 1 entries (1 files):
- cells-3426887-supplementary.pdf
